# Supplementary material for: Assessment of the abstract reporting of systematic reviews of dose-response meta-analysis: a literature survey
Source: BMC Med Res Methodol. 2019 Jul 15;19:148. doi: 10.1186/s12874-019-0798-5 (PMC6631883; doi:10.1186/s12874-019-0798-5)
Supplement: Supplementary file 2 — The raw data for quality of abstract reporting. (XLSX 39 kb) [file 12874_2019_798_MOESM2_ESM.xlsx]

## Sheet: Sheet1
ID	Year	item 1	item 2	item 3	item 4	item 5	item 6	item 7	item 8	item 9	item 10	item 11	item 12	item 13	item 14
1	2016	1	1	1	1	1	1	1	1	1	0	1	1	0	0
2	2016	0	1	1	1	0	0	1	1	1	1	1	1	0	0
4	2016	1	1	1	1	0	1	1	0	1	0	0	1	0	0
5	2016	1	1	1	1	0	1	1	0	1	1	0	1	0	0
7	2016	1	1	1	1	0	1	1	0	1	1	1	1	0	0
9	2017	1	1	1	1	0	1	1	0	1	0	1	1	0	0
10	2016	1	1	1	1	0	1	1	0	1	0	1	1	0	0
11	2017	1	1	1	1	0	1	1	0	1	0	0	1	0	0
12	2016	1	1	1	1	1	1	1	1	1	1	1	1	0	0
13	2017	1	1	1	1	0	1	1	0	1	1	0	1	0	0
14	2016	1	1	1	1	0	1	1	0	1	1	1	1	0	0
15	2017	0	1	0	0	1	1	1	1	1	0	1	0	0	0
17	2016	1	1	0	0	1	1	1	0	1	1	0	1	0	0
18	2017	1	1	0	0	0	0	0	0	1	0	0	1	0	0
19	2017	1	1	1	0	0	1	0	1	1	0	0	0	0	0
20	2017	1	1	0	0	0	1	1	0	1	1	1	1	0	0
21	2016	1	1	0	0	0	1	0	0	1	1	0	1	0	0
22	2017	0	1	0	0	0	1	1	0	1	1	1	1	0	0
25	2016	1	1	0	0	0	1	1	0	1	1	0	1	0	0
27	2016	1	1	1	0	0	0	1	0	1	1	0	1	0	0
28	2016	1	1	1	1	1	1	1	1	1	1	1	1	0	0
29	2016	0	1	0	1	1	1	1	0	1	1	0	1	0	0
30	2016	1	1	1	1	0	1	1	1	1	1	1	1	0	0
31	2016	1	1	0	1	0	0	1	0	1	1	0	1	0	0
32	2017	1	1	0	0	0	0	1	1	1	1	1	1	0	0
36	2016	1	1	1	0	0	1	1	1	1	0	1	1	0	0
38	2016	1	1	1	0	1	1	1	1	1	1	1	1	0	0
39	2016	1	1	1	0	1	1	1	1	1	1	1	1	0	0
40	2016	1	1	1	1	0	1	1	0	1	1	0	1	0	0
41	2016	1	1	1	1	0	1	1	0	1	0	0	1	0	0
42	2017	1	1	1	1	0	1	1	0	1	0	0	1	0	1
43	2016	1	1	0	1	1	1	1	1	1	1	1	1	0	0
44	2017	1	1	0	0	1	0	1	0	1	1	0	1	0	0
45	2016	1	1	1	1	1	1	1	0	0	0	0	1	0	0
46	2017	1	1	1	1	0	1	1	0	1	1	1	1	0	0
47	2016	1	1	1	0	1	1	1	1	1	1	0	1	0	0
48	2016	1	1	1	0	0	1	1	0	1	0	1	1	0	0
49	2016	1	1	1	1	0	1	1	1	1	1	1	1	0	0
50	2017	1	1	1	1	0	1	1	1	1	0	0	1	0	0
51	2017	1	1	0	1	0	1	1	0	1	1	0	1	0	0
52	2016	1	1	1	1	0	0	1	1	1	1	1	1	0	0
53	2017	1	1	1	1	0	1	1	1	1	0	0	1	0	0
54	2016	1	1	0	1	0	1	1	0	1	1	0	0	0	0
55	2017	1	1	0	0	0	1	1	0	1	1	0	1	0	0
56	2017	1	1	1	1	0	1	1	0	1	1	1	1	0	0
57	2017	1	1	1	1	0	1	1	1	1	0	1	1	0	0
58	2017	1	1	1	0	0	1	1	0	1	1	0	1	0	0
59	2017	1	1	1	0	1	1	1	0	1	1	0	1	0	0
60	2016	1	1	1	1	0	1	1	1	1	1	0	1	0	0
61	2016	0	1	0	0	0	0	1	0	1	1	1	1	0	0
62	2017	1	1	1	1	0	1	1	0	1	1	0	1	0	0
63	2016	0	1	0	1	1	0	1	0	1	1	0	1	0	0
64	2017	1	1	1	1	0	1	1	0	1	1	0	1	0	0
65	2017	1	1	1	0	0	0	1	1	1	1	0	1	0	0
66	2016	1	1	1	1	1	0	1	1	1	1	1	1	0	0
67	2017	1	1	1	1	0	0	1	1	1	0	1	1	0	0
68	2017	1	1	1	1	0	0	1	0	1	1	1	1	0	0
70	2017	1	1	0	0	0	1	1	1	1	1	1	1	0	0
73	2017	1	1	1	0	0	1	1	1	1	1	0	1	0	0
74	2016	1	1	1	1	0	0	1	0	1	1	0	1	0	0
75	2016	1	1	1	1	1	0	1	1	1	1	1	1	0	0
76	2016	1	1	1	0	0	1	1	1	1	1	1	1	0	0
77	2016	1	1	1	1	0	1	1	0	1	1	0	1	0	0
78	2016	0	1	0	0	0	0	1	0	1	1	0	1	0	0
79	2017	1	1	1	1	0	1	1	1	1	1	0	1	0	0
80	2017	1	1	1	1	1	1	1	1	1	1	0	1	0	0
81	2016	1	1	1	0	0	1	1	1	1	1	0	1	0	0
82	2016	1	1	1	1	1	1	1	0	1	1	0	1	0	0
84	2016	1	1	1	1	0	1	1	0	1	1	0	1	0	0
85	2016	1	1	1	1	1	1	1	0	1	1	0	1	0	0
86	2017	1	1	0	1	0	1	1	0	1	1	0	1	0	0
87	2016	1	1	1	1	0	0	1	0	1	1	0	1	0	0
88	2016	1	1	1	1	0	0	1	0	1	1	0	1	0	0
89	2017	1	1	0	1	0	1	1	1	1	1	1	1	0	0
91	2017	1	1	1	1	1	0	0	1	1	1	1	1	0	0
92	2016	1	1	0	1	0	0	1	0	1	1	0	1	0	0
93	2016	1	1	0	1	0	1	1	0	1	1	0	1	0	0
94	2016	1	1	1	1	0	1	1	0	1	1	0	1	0	0
95	2016	1	1	0	0	1	1	1	0	1	1	0	1	0	0
96	2017	1	0	1	1	0	1	1	1	1	1	0	1	0	0
97	2017	1	1	0	1	0	1	1	0	1	1	0	1	0	0
98	2017	1	1	1	1	0	1	1	1	1	0	0	1	0	0
99	2017	1	1	0	1	0	1	1	0	1	1	0	0	0	0
105	2015	1	1	0	1	0	0	1	0	0	0	0	1	0	0
112	2015	1	1	1	0	0	1	1	0	1	1	1	0	0	0
114	2015	1	1	0	0	1	1	1	0	1	1	1	1	0	0
115	2015	1	1	1	0	0	1	1	0	1	1	0	1	0	0
137	2015	1	1	1	0	0	1	1	1	1	1	1	1	0	0
148	2015	1	1	0	1	1	1	1	1	1	1	1	1	0	0
156	2015	1	1	1	1	1	1	1	1	1	1	1	1	0	0
162	2015	1	1	0	0	0	1	1	1	1	0	0	1	1	0
163	2015	1	1	1	1	1	1	1	0	1	1	1	1	0	0
169	2015	1	1	1	0	1	1	1	0	1	1	1	1	0	0
172	2015	1	1	0	0	0	1	1	0	1	1	0	1	0	0
173	2015	1	1	1	1	0	1	1	1	1	1	1	1	0	0
175	2015	1	1	1	0	0	1	1	1	1	1	1	1	0	0
221	2015	1	1	0	1	0	1	1	1	1	1	1	1	0	0
222	2015	1	1	1	1	0	0	1	1	1	1	0	0	0	0
223	2015	1	1	1	1	0	0	1	0	1	1	0	1	0	0
231	2015	1	1	1	1	0	1	1	0	1	1	0	1	0	0
232	2015	1	1	1	0	0	1	1	0	1	1	1	0	0	0
236	2012	1	1	1	1	0	1	1	0	1	1	1	1	0	0
300	2015	1	1	1	1	0	1	1	0	1	1	0	1	0	0
331	2015	1	1	0	1	0	1	1	0	1	1	1	1	0	0
335	2015	1	1	1	1	1	1	1	1	1	1	1	0	1	0
344	2015	1	1	1	1	0	1	1	1	1	1	0	1	0	0
354	2015	1	1	1	1	0	0	1	1	1	1	1	0	0	0
371	2015	1	1	1	0	0	1	1	1	1	1	1	0	0	0
381	2015	1	1	1	1	1	1	1	1	1	1	1	1	0	0
382	2015	1	1	0	0	0	0	1	1	1	1	1	1	0	0
384	2015	1	1	0	1	0	0	1	0	1	1	0	1	0	0
385	2015	1	1	1	1	0	1	1	1	1	1	1	1	0	0
391	2015	1	1	1	0	1	0	1	0	1	1	0	1	0	0
393	2015	1	1	1	1	0	0	1	1	1	1	1	1	0	0
395	2015	1	1	1	1	0	1	1	1	1	1	1	0	0	1
397	2015	1	1	0	1	1	0	1	0	1	1	1	1	0	0
404	2015	1	1	1	1	1	1	1	0	1	1	0	1	0	0
414	2015	1	1	1	1	0	1	1	1	1	1	1	1	0	0
419	2015	1	1	0	0	1	1	1	0	1	1	1	1	0	0
423	2015	1	1	1	1	1	0	1	0	1	1	1	1	0	0
437	2015	1	1	0	0	0	1	1	1	1	1	1	1	0	0
442	2015	1	1	0	1	0	1	1	0	1	1	0	1	0	0
443	2015	1	1	1	1	0	1	1	0	1	1	0	1	0	0
445	2015	1	1	1	1	0	1	1	1	1	0	1	1	0	0
468	2015	1	1	1	1	0	1	1	1	1	0	1	0	0	0
472	2015	1	1	1	1	0	1	1	0	1	1	0	1	0	0
477	2015	1	1	0	0	1	1	1	0	1	1	0	1	0	0
484	2015	1	1	0	0	0	1	1	0	1	0	0	1	0	0
486	2015	1	1	0	1	0	1	0	0	1	1	0	1	0	0
493	2015	1	1	1	1	1	1	1	1	1	1	1	1	0	0
509	2015	1	1	1	1	0	0	1	1	1	1	1	0	0	0
515	2014	1	1	0	1	0	1	1	1	1	1	1	1	0	0
516	2015	1	1	0	1	1	1	1	1	1	1	1	1	0	0
529	2015	1	1	0	1	0	1	1	1	1	1	0	1	0	0
532	2015	1	1	1	1	0	1	1	0	1	0	0	1	0	0
535	2015	1	1	1	1	0	0	1	0	1	1	0	1	0	0
536	2015	1	1	1	1	0	1	1	0	1	1	0	1	0	0
542	2015	1	1	1	1	0	1	1	1	1	1	0	1	0	0
551	2015	1	1	1	1	0	0	1	1	1	0	1	1	0	0
553	2015	1	1	0	1	0	1	1	0	1	1	0	1	0	0
559	2015	1	1	1	1	0	1	1	0	1	1	0	1	0	0
560	2015	1	1	1	1	1	1	0	1	1	1	1	0	0	0
567	2015	1	1	1	1	0	1	1	1	1	1	0	0	0	0
571	2014	1	1	1	1	0	1	0	1	1	1	0	0	0	0
578	2015	1	1	0	0	0	1	1	0	1	1	0	0	0	0
579	2015	1	1	1	1	0	0	1	0	1	1	1	1	0	0
580	2014	1	1	1	1	0	0	1	1	1	1	0	1	0	0
585	2015	1	1	0	0	1	0	1	1	1	1	1	1	0	0
587	2015	1	1	1	1	0	1	1	0	1	1	0	1	0	0
591	2015	1	1	1	1	0	1	1	0	1	1	0	1	0	0
596	2015	1	1	0	0	0	1	1	0	1	1	0	1	0	0
600	2015	1	1	1	1	1	0	1	1	1	1	0	1	1	0
608	2015	1	1	1	1	0	0	1	0	1	1	1	1	0	0
610	2015	1	1	1	0	0	1	1	0	1	1	0	1	0	0
612	2015	1	1	0	1	0	1	1	0	1	1	0	1	0	0
614	2015	1	1	1	1	1	1	1	1	1	0	0	1	0	0
619	2015	1	1	1	0	0	1	1	1	1	1	1	0	0	0
631	2015	1	1	1	1	0	1	1	0	1	1	0	1	0	0
636	2015	1	1	0	1	1	1	1	1	1	1	1	1	0	0
653	2015	1	1	1	1	1	1	1	1	1	1	1	1	0	0
657	2015	1	1	0	1	0	1	1	0	1	1	0	1	0	0
659	2015	1	1	0	0	0	0	1	0	1	1	1	1	0	0
664	2015	1	1	1	0	0	0	1	1	1	1	0	1	0	0
665	2015	1	1	0	1	1	1	1	1	1	1	0	1	0	0
668	2015	1	1	0	1	1	1	1	1	1	1	1	1	0	0
685	2014	1	1	1	1	0	1	1	0	1	1	0	1	0	0
693	2015	1	1	1	0	0	1	1	1	1	1	0	1	0	0
695	2015	1	1	1	1	0	1	1	1	1	1	1	1	0	0
697	2014	1	1	1	1	0	1	1	0	1	1	0	1	1	0
712	2014	1	1	1	1	0	1	1	1	1	1	0	1	0	0
714	2014	1	1	0	1	1	1	1	1	1	1	1	1	0	0
722	2014	1	1	1	0	1	1	1	1	1	1	0	1	0	0
748	2014	1	1	1	0	1	1	1	1	1	1	1	1	0	0
751	2014	1	1	0	1	1	1	1	0	1	1	1	1	0	0
752	2014	1	1	1	0	1	1	1	1	1	0	0	1	0	0
755	2014	1	1	0	1	0	1	1	1	1	1	0	1	1	0
757	2014	1	1	1	0	0	0	1	1	1	0	1	1	0	0
775	2014	1	1	1	1	0	0	1	0	1	1	0	0	0	0
778	2015	1	1	0	1	0	1	1	1	1	1	0	1	0	0
780	2014	1	1	1	0	1	1	1	1	1	0	0	1	0	0
799	2014	1	1	1	1	0	1	1	0	1	1	0	1	0	0
801	2014	1	1	0	0	0	0	1	0	1	1	0	1	0	0
813	2014	1	1	1	1	0	1	1	0	1	1	0	1	0	0
816	2014	1	1	1	0	0	0	1	0	1	1	0	1	0	0
817	2014	0	1	1	1	0	0	1	1	1	1	0	1	0	0
819	2014	1	1	1	0	0	1	1	0	1	1	0	0	0	0
826	2014	1	1	1	1	1	1	1	0	1	1	0	1	1	0
827	2014	1	1	1	1	0	1	1	1	1	1	0	1	1	0
842	2014	1	1	1	1	0	0	1	0	1	1	0	1	0	0
844	2014	1	1	1	0	0	1	1	1	1	1	1	1	0	0
849	2014	1	1	1	1	1	1	1	1	1	1	0	1	0	0
856	2015	0	1	1	1	0	1	1	0	1	1	0	1	0	0
863	2014	1	1	1	0	0	1	1	1	1	1	0	1	0	0
876	2014	1	1	1	1	0	0	1	1	1	1	0	1	0	0
887	2014	1	1	1	1	0	0	1	1	1	1	1	1	1	0
892	2014	1	1	1	1	1	1	1	1	1	1	0	1	0	0
900	2014	1	1	1	1	0	0	1	0	1	1	0	1	0	0
912	2014	1	1	1	1	0	0	1	1	1	1	0	1	1	0
917	2014	1	1	1	1	1	1	1	1	1	1	1	1	0	0
921	2014	1	1	1	0	0	1	1	0	1	1	0	1	0	0
925	2014	1	1	1	1	0	0	1	1	1	1	0	1	1	0
928	2014	1	1	0	1	0	1	1	0	1	1	0	1	0	0
939	2014	1	1	0	1	0	1	1	1	1	1	1	1	0	0
941	2014	1	1	1	1	0	1	1	0	1	1	0	1	0	0
946	2014	1	1	1	1	0	1	1	0	1	1	0	1	0	0
951	2014	1	1	1	1	0	1	1	1	1	1	1	0	0	0
962	2014	1	1	0	1	0	1	1	0	1	1	1	1	0	0
970	2014	1	1	0	1	0	0	1	1	1	1	1	1	0	0
979	2014	1	1	1	0	0	1	1	0	1	1	0	1	0	0
982	2014	1	1	1	1	0	0	0	0	1	1	0	1	0	0
983	2014	1	1	1	0	1	1	1	1	1	1	1	1	0	0
990	2014	1	1	1	1	0	1	1	0	1	1	0	1	0	0
992	2014	1	1	0	0	0	1	1	0	1	1	0	1	0	0
995	2014	1	1	1	1	0	1	1	0	1	1	0	1	0	0
998	2014	1	1	1	1	0	1	1	0	1	1	0	1	0	0
1000	2017	1	1	1	1	0	1	1	0	1	0	0	1	0	0
1010	2017	1	1	1	1	1	1	1	0	1	0	0	1	0	0
1011	2014	1	1	1	1	0	1	1	1	1	1	1	1	0	0
1020	2016	1	1	1	0	1	1	1	1	1	1	0	1	0	0
1027	2014	1	1	1	0	1	1	1	0	1	1	0	1	0	0
1030	2017	1	1	1	0	0	0	1	1	1	1	0	1	0	0
1032	2014	1	1	1	1	0	1	1	0	1	1	1	1	0	0
1033	2014	1	1	0	0	0	1	1	0	1	1	1	1	0	0
1040	2016	1	1	1	0	1	1	1	0	1	0	0	1	0	0
1048	2014	1	1	1	1	1	1	1	1	1	1	0	1	0	0
1050	2017	1	1	1	1	0	0	1	0	1	1	1	1	0	0
1052	2014	1	1	1	0	0	1	1	0	1	1	1	1	0	0
1060	2016	1	1	1	1	0	1	1	1	1	1	0	1	0	0
1075	2014	1	1	1	1	1	1	1	1	1	0	0	1	0	0
1079	2014	1	1	1	1	0	0	1	1	1	1	0	1	0	0
1080	2017	1	1	1	1	0	1	1	1	1	0	0	1	0	0
1082	2014	1	1	1	1	0	1	1	0	1	1	0	1	0	0
1085	2014	1	1	1	0	0	1	1	1	1	0	0	1	0	0
1088	2014	1	1	1	1	0	1	1	0	1	1	1	1	0	0
1090	2017	1	1	1	0	0	1	1	0	1	0	1	1	0	0
1097	2014	1	1	0	1	0	0	1	0	1	1	0	1	0	0
1099	2014	1	1	1	0	0	1	1	0	1	1	0	1	0	0
1100	2016	1	1	1	1	0	1	1	0	1	1	0	1	0	0
1104	2014	1	1	1	1	1	1	1	1	1	1	1	1	0	0
1108	2014	1	1	1	1	1	1	1	0	1	1	0	1	0	0
1110	2017	1	1	1	1	1	1	1	1	1	0	0	1	0	0
1110	2014	1	1	1	1	0	1	1	0	1	1	0	1	0	0
1119	2014	1	1	1	1	0	1	1	1	1	1	0	1	0	0
1120	2017	1	1	0	0	0	0	0	0	1	1	0	1	0	0
1137	2014	1	1	0	1	1	1	1	0	1	1	0	1	0	0
1138	2014	1	1	1	1	0	1	1	1	1	1	1	1	0	0
1141	2014	1	1	1	1	0	1	1	0	1	1	0	1	0	0
1143	2014	1	1	0	1	1	1	1	1	1	1	1	1	0	0
1148	2014	1	1	1	0	0	1	1	1	1	1	1	1	0	0
1150	2017	1	1	1	0	0	0	1	1	1	1	0	1	0	0
1152	2014	1	1	1	1	1	1	1	0	1	0	0	1	0	0
1155	2014	1	1	1	1	0	1	1	0	1	0	0	1	0	0
1156	2014	1	1	1	1	1	1	1	1	1	0	0	0	0	0
1158	2014	1	1	1	1	0	0	1	0	1	0	1	1	0	0
1160	2017	0	1	1	1	0	1	1	1	1	0	1	1	0	0
1161	2014	1	1	1	1	0	1	1	0	1	0	0	1	0	0
1168	2014	1	1	1	1	1	1	1	1	1	1	0	1	0	0
1170	2016	1	1	1	1	0	1	1	0	1	0	1	1	0	0
1177	2014	1	1	1	1	0	0	1	0	1	0	0	1	0	0
1186	2014	1	1	1	1	1	1	1	1	1	0	0	1	0	0
1190	2016	1	1	1	1	0	0	1	1	1	0	0	1	0	0
1198	2014	1	1	1	1	0	1	1	0	1	1	0	1	0	0
1200	2016	1	1	0	1	1	1	1	0	1	0	0	0	0	0
1204	2014	1	1	1	1	0	1	1	1	1	1	0	1	0	0
1206	2014	1	1	0	0	0	1	1	1	1	1	0	1	0	0
1210	2017	1	1	0	0	0	1	0	0	0	1	1	0	0	0
1215	2014	1	1	1	1	1	1	1	1	1	0	0	1	0	0
1220	2017	1	1	1	0	0	1	0	0	1	1	0	0	0	0
1222	2014	1	1	1	1	0	1	1	0	1	1	0	1	0	0
1230	2016	1	1	1	0	0	1	1	0	1	1	0	1	0	0
1240	2017	1	1	1	0	1	1	1	0	1	0	0	1	0	0
1240	2014	1	1	1	1	0	0	1	1	1	0	1	1	0	0
1248	2014	1	1	1	0	0	0	1	1	1	0	1	1	0	0
1250	2014	1	1	1	1	0	1	1	0	1	0	1	1	0	0
1270	2016	1	1	1	1	0	1	1	1	1	0	1	1	0	0
1280	2016	1	1	1	1	0	0	1	1	1	0	0	1	0	0
1280	2014	1	1	1	0	1	1	1	1	1	1	0	1	0	0
1285	2014	1	1	1	1	0	1	1	0	1	0	0	1	0	0
1288	2014	1	1	1	0	1	1	1	1	1	0	0	1	0	0
1291	2014	1	1	1	1	0	0	1	0	1	1	0	1	0	0
1300	2015	1	1	1	1	1	1	1	1	1	0	1	1	0	0
1300	2017	1	1	1	1	1	0	1	0	1	0	0	1	0	0
1301	2015	1	1	1	1	1	1	1	1	1	0	0	0	0	0
1303	2013	1	1	1	1	0	1	1	0	1	0	1	1	0	0
1306	2013	1	1	1	0	0	1	1	1	1	0	0	1	0	0
1308	2013	1	1	1	0	0	1	1	1	1	0	0	1	0	0
1315	2013	0	1	1	1	1	1	1	1	1	0	0	1	0	0
1320	2017	1	1	1	0	0	1	1	1	1	0	1	1	0	0
1330	2016	1	1	1	1	0	0	0	1	1	0	1	1	0	0
1333	2013	1	1	1	1	1	0	1	1	1	1	0	1	0	0
1336	2013	1	1	1	1	0	1	1	1	1	0	1	1	0	0
1340	2016	1	1	1	1	0	0	1	1	1	1	0	1	0	0
1353	2014	1	1	1	0	0	0	1	0	1	0	0	1	0	0
1370	2013	1	1	1	0	0	0	1	1	1	0	1	1	0	0
1370	2017	1	1	1	1	0	1	1	1	1	0	0	1	0	0
1376	2013	1	1	0	1	0	1	1	1	1	1	1	1	0	0
1380	2016	1	1	1	1	0	1	1	1	1	1	0	1	0	0
1390	2016	1	1	1	0	0	1	1	1	1	1	0	1	0	0
1400	2017	1	0	1	1	0	1	1	0	1	0	0	1	0	0
1408	2013	1	1	1	1	1	1	1	0	1	1	0	1	0	0
1409	2013	1	1	1	1	0	1	1	0	1	0	0	1	0	0
1410	2016	1	0	1	0	0	1	1	1	1	0	1	1	0	0
1414	2013	1	1	0	0	0	1	0	0	1	1	0	1	0	0
1420	2016	1	1	1	1	0	1	1	0	1	1	1	1	0	0
1430	2016	1	1	1	1	1	1	1	0	1	1	0	1	0	0
1440	2016	1	1	1	0	0	1	1	0	1	1	1	1	0	0
1444	2013	1	1	1	1	0	1	1	0	1	0	0	1	0	0
1450	2016	1	1	1	1	0	1	1	0	1	0	1	1	0	0
1460	2016	1	1	1	0	0	0	1	0	1	0	0	1	0	0
1470	2016	1	1	1	1	0	1	1	1	1	0	0	1	0	0
1490	2017	1	1	0	0	0	1	1	1	1	0	0	1	0	0
1497	2013	1	1	0	1	1	1	1	1	1	0	0	1	0	0
1498	2013	1	1	0	0	0	1	1	0	1	1	0	0	0	0
1500	2017	1	1	1	1	0	0	1	0	1	0	0	1	0	0
1503	2013	1	1	1	1	0	1	1	0	1	0	1	1	0	0
1510	2013	1	1	1	1	0	0	1	0	1	0	0	1	0	0
1510	2016	1	0	1	1	0	0	0	1	1	0	0	1	0	0
1517	2013	1	1	0	0	1	1	1	0	1	1	0	1	0	0
1520	2017	1	0	1	1	0	1	1	1	1	0	1	1	0	0
1523	2013	1	1	1	1	0	1	1	1	1	0	1	1	0	0
1530	2017	1	0	1	1	0	1	1	0	1	0	1	1	0	0
1540	2016	1	0	1	0	0	1	1	0	1	1	1	1	0	0
1541	2013	1	1	1	1	1	1	1	0	1	0	0	1	0	0
1549	2013	1	1	1	1	1	0	1	1	1	1	1	1	0	0
1551	2013	1	1	1	1	0	1	0	1	1	0	0	1	0	0
1553	2013	1	1	1	1	0	1	1	0	1	0	0	1	0	0
1554	2013	1	1	1	1	1	1	1	1	1	1	1	1	0	0
1559	2013	1	1	1	0	0	1	1	0	1	0	0	1	0	0
1560	2017	1	1	1	1	1	0	1	1	1	1	0	1	0	0
1572	2013	1	1	1	1	0	1	1	1	1	0	1	1	0	0
1580	2017	1	1	1	0	0	0	1	1	1	1	0	1	0	0
1589	2013	1	1	0	0	1	1	1	0	1	1	0	1	0	0
1590	2016	1	1	1	1	0	0	1	0	1	1	0	1	0	0
1613	2013	1	1	1	0	1	1	1	0	1	0	0	1	0	0
1616	2013	1	1	1	1	0	0	1	0	1	0	0	1	0	0
1620	2013	1	1	1	1	0	1	1	0	1	1	1	1	0	0
1620	2017	1	1	1	1	0	1	1	1	1	0	1	1	0	0
1630	2016	1	1	1	1	1	1	1	1	1	0	0	1	0	0
1635	2013	1	1	1	1	1	1	1	1	1	1	0	1	0	0
1637	2013	1	1	1	1	1	1	1	1	1	1	0	1	0	0
1640	2017	1	0	0	1	0	0	1	1	1	0	1	1	0	0
1650	2016	1	1	1	1	0	1	1	0	1	0	0	1	0	0
1657	2013	1	1	1	1	1	1	1	1	1	0	0	1	0	0
1660	2017	1	1	0	0	1	1	1	1	1	0	0	1	0	0
1670	2017	1	1	1	1	0	1	1	0	1	1	0	1	0	0
1680	2017	1	1	1	0	0	0	1	1	1	0	0	1	0	0
1690	2013	1	1	1	0	0	0	1	0	1	0	0	1	0	0
1690	2016	1	1	1	1	1	1	1	1	1	0	1	1	0	0
1695	2013	1	0	1	1	0	1	1	0	1	1	0	1	0	0
1700	2016	1	1	1	0	1	1	1	1	1	0	0	1	0	0
1705	2013	1	1	0	1	0	1	1	0	1	0	0	1	0	0
1707	2013	1	1	1	0	1	0	1	1	1	0	0	1	0	0
1708	2013	1	1	1	1	1	0	1	1	1	0	0	1	0	0
1710	2016	1	1	1	0	1	1	1	1	1	0	0	1	0	0
1712	2013	1	1	1	1	0	1	1	1	1	0	1	0	0	0
1715	2013	0	1	1	1	1	1	1	1	1	0	0	1	0	0
1717	2013	1	1	0	0	1	1	1	1	1	1	0	1	0	0
1720	2016	1	1	1	1	0	1	1	0	1	0	0	1	0	0
1721	2013	1	1	1	0	1	1	1	1	1	1	0	1	0	0
1730	2017	1	1	1	0	1	1	1	1	1	1	0	1	0	0
1740	2017	1	1	1	1	0	1	1	0	1	0	0	1	0	0
1744	2013	1	1	1	1	1	1	1	1	1	0	0	1	0	0
1745	2013	1	1	1	1	0	0	1	1	1	1	1	1	0	0
1751	2013	1	1	1	1	0	1	1	1	1	0	0	1	0	0
1759	2013	1	1	1	0	1	1	1	1	1	0	0	1	0	0
1760	2016	1	1	1	1	0	1	1	0	1	0	0	1	0	0
1770	2016	1	1	1	0	0	1	1	0	1	0	0	1	0	0
1780	2016	1	1	1	1	0	0	1	0	1	1	0	1	0	0
1790	2017	1	1	1	0	1	0	1	0	1	1	0	1	0	0
1799	2012	1	0	1	1	0	1	1	1	1	0	0	1	0	0
1800	2016	1	0	1	1	0	1	1	0	1	1	0	1	0	0
1806	2012	1	1	1	1	0	1	1	0	1	0	0	1	0	0
1810	2012	1	1	1	0	1	1	1	0	1	0	0	1	0	0
1810	2017	1	1	1	0	1	1	1	1	1	0	0	1	0	0
1812	2012	1	1	1	1	0	1	1	0	1	1	0	1	0	0
1820	2017	1	1	1	0	1	1	1	1	1	1	0	1	0	0
1830	2017	1	1	1	0	1	1	1	1	1	0	0	1	0	0
1840	2016	1	1	1	1	1	1	1	0	1	1	0	1	0	0
1850	2016	1	1	0	0	0	0	1	0	1	0	1	1	0	0
1852	2012	1	1	1	1	0	1	1	1	1	0	1	1	0	0
1856	2012	1	1	1	1	1	1	1	1	1	0	0	1	0	0
1857	2012	1	1	1	1	0	1	1	1	1	0	0	1	0	0
1860	2016	1	1	1	1	1	1	1	0	1	1	0	1	0	0
1870	2016	1	1	1	1	0	1	1	1	1	0	0	1	0	0
1874	2012	1	1	1	1	0	1	1	0	1	1	0	1	0	0
1880	2017	1	1	1	0	0	0	1	1	1	0	0	1	0	0
1890	2017	1	1	0	1	1	1	0	0	1	1	0	1	0	0
1895	2012	1	1	1	1	0	1	1	0	1	1	0	1	0	0
1917	2012	1	1	0	1	1	1	1	1	1	0	1	1	0	0
1924	2012	0	1	1	1	1	1	1	0	1	1	0	1	0	0
1944	2012	1	1	1	0	0	1	1	1	1	0	0	0	0	0
1953	2012	1	1	1	0	1	1	0	0	1	0	1	1	0	0
1959	2012	1	1	1	0	0	1	1	1	1	1	0	1	0	0
1967	2012	1	1	1	1	0	1	1	0	1	1	1	1	0	0
1982	2012	1	1	1	1	0	1	0	0	1	1	0	1	0	0
1988	2012	1	1	1	1	0	1	1	1	1	1	0	1	0	0
2012	2012	1	1	1	1	0	0	1	0	1	1	0	1	0	0
2014	2012	1	1	1	1	0	1	1	1	1	0	1	1	0	0
2017	2012	1	0	1	0	1	1	1	0	1	0	1	1	0	0
2032	2012	1	1	1	1	0	1	1	0	1	1	0	0	0	0
2083	2012	1	1	1	1	0	1	1	1	1	1	0	1	0	0
2102	2012	1	1	1	1	1	1	1	0	1	0	0	1	0	0
2103	2012	1	1	1	0	0	0	1	1	1	1	0	1	0	0
2112	2012	1	1	1	1	0	1	1	0	1	1	0	1	0	0
2116	2012	1	1	1	1	0	1	1	0	1	1	1	1	0	0
2136	2012	1	1	1	1	1	1	1	1	1	0	0	1	0	0
2147	2012	1	1	1	0	0	1	1	1	1	1	1	1	0	0
2169	2012	1	1	1	0	0	1	1	0	1	1	1	1	0	0
2195	2012	1	1	1	1	0	1	1	0	1	1	0	1	0	0
2201	2012	1	1	1	1	0	1	1	0	1	1	1	1	0	0
2227	2014	1	1	1	1	1	1	1	1	1	1	1	1	0	0
2238	2011	1	1	1	1	1	1	1	1	1	1	1	1	1	0
2244	2011	1	1	1	1	0	1	1	0	1	1	0	1	0	0
2249	2011	1	1	1	1	0	1	1	1	1	0	0	1	0	0
2284	2011	1	1	1	1	0	1	1	1	1	1	0	1	0	0
2292	2011	1	1	1	1	0	1	1	1	1	0	1	1	0	0
2313	2011	1	1	1	1	0	1	1	0	1	1	0	1	0	0
2317	2011	1	1	1	1	1	1	1	1	1	0	0	1	0	0
2345	2011	1	1	1	1	1	1	1	1	1	0	0	1	0	0
2346	2011	1	1	1	1	1	1	1	1	1	1	0	1	0	0
2347	2011	1	1	1	0	0	1	1	1	1	1	1	1	0	0
2348	2011	1	1	1	1	0	1	1	1	1	1	1	0	0	0
2351	2011	1	1	1	0	0	0	1	1	1	0	1	1	0	0
2384	2011	1	1	1	0	0	0	1	1	1	1	1	1	0	0
2388	2011	1	1	1	0	1	1	1	0	1	1	0	1	0	0
2406	2011	1	1	1	1	0	1	1	1	1	1	1	1	0	0
2423	2011	1	1	1	1	1	1	1	0	1	0	1	1	0	0
2438	2011	1	1	1	1	0	1	1	0	1	1	0	1	0	0
2497	2011	1	1	1	1	0	1	1	0	1	1	0	1	0	0
2509	2011	1	1	1	1	0	1	1	0	1	1	0	0	0	0
2511	2011	1	1	1	1	0	1	1	0	1	0	0	1	0	0
2514	2011	1	1	1	0	1	1	1	1	1	0	0	1	0	0
2516	2011	1	0	1	0	1	1	1	1	1	1	0	1	0	0
2521	2011	1	1	1	0	1	1	1	1	1	0	0	1	0	0
2546	2011	1	1	1	1	1	1	1	1	1	1	0	1	0	0
2559	2011	1	1	1	1	1	1	1	1	1	0	0	1	0	0
2571	2011	1	1	1	1	0	1	1	0	1	0	1	1	0	0
2578	2015	1	1	1	1	0	1	1	1	1	0	0	1	0	0
2581	2014	1	1	1	1	0	1	1	0	1	1	1	1	0	0
2589	2015	1	1	1	1	0	1	1	0	1	1	1	1	0	0
2599	2012	1	1	1	0	0	0	1	1	1	0	1	1	0	0
2605	2012	1	1	1	1	0	1	1	1	0	0	1	1	0	0
2616	2015	1	1	1	1	0	1	1	1	1	0	1	1	0	0
2642	2011	1	1	1	1	1	1	1	0	1	0	0	1	0	0
2689	2014	1	1	1	1	0	1	1	1	1	0	1	1	0	0
2812	2015	1	1	1	1	0	0	0	0	1	0	0	1	0	0
2826	2014	1	1	1	1	0	1	1	0	1	1	0	0	0	0
2832	2013	1	1	0	0	0	0	1	0	1	0	0	1	0	0
2885	2015	1	1	1	0	1	1	1	1	1	1	1	1	0	0
2906	2014	1	1	0	0	1	1	1	1	1	0	1	1	0	0
3387	2011	1	1	0	0	0	1	1	1	1	1	1	1	0	0
3391	2011	1	1	1	1	0	1	1	0	1	1	0	1	0	0
3497	2014	1	1	0	0	0	1	1	1	1	0	0	1	0	0
3584	2015	1	1	1	0	1	1	1	1	1	1	0	1	0	0
3587	2015	1	1	1	1	0	1	1	0	1	1	0	1	0	0
3596	2015	1	1	1	0	0	1	1	1	1	1	0	1	0	0
3603	2015	1	1	1	1	0	0	0	0	1	0	0	1	0	0
3612	2015	1	1	1	1	0	1	1	0	1	0	0	1	0	0
3614	2015	1	0	0	1	0	1	0	1	1	0	0	1	0	0
3615	2015	1	1	1	1	1	1	1	1	1	0	0	1	0	0
3616	2015	1	1	1	0	0	1	1	1	1	0	1	1	0	0
3619	2015	1	1	1	1	0	1	1	0	1	1	0	1	0	0
3620	2015	1	1	1	1	0	1	1	0	1	0	1	1	0	0
3621	2015	1	0	0	1	0	0	1	0	1	1	0	1	0	0
3623	2015	1	1	1	0	0	0	1	0	1	0	0	1	0	0
3630	2015	1	1	1	0	0	1	1	0	1	1	0	1	0	0
3633	2015	1	1	1	1	0	1	1	1	0	0	1	0	0	0
3635	2015	1	1	0	0	0	0	1	0	1	1	0	1	0	0
3636	2015	1	1	1	1	0	1	1	0	1	0	0	1	0	0
3637	2015	1	1	1	0	1	1	1	1	1	1	0	1	0	0
3643	2015	1	1	1	1	0	1	1	0	1	1	0	1	0	0
3645	2015	1	1	1	1	0	1	1	0	1	1	1	1	0	0
3661	2015	1	1	1	1	0	1	1	0	1	0	1	1	0	0
3669	2015	1	1	0	0	0	1	0	0	1	0	0	1	0	0
3676	2015	1	1	1	0	0	0	1	0	1	1	0	1	0	0
3681	2014	1	1	1	1	1	1	1	1	1	1	0	1	0	0
3685	2015	1	1	1	0	1	1	1	1	1	0	0	1	0	0
3686	2014	1	1	1	1	1	0	1	0	1	1	0	1	0	0
3716	2014	1	1	1	0	0	0	1	0	1	0	0	1	0	0
3720	2015	1	1	0	1	0	1	1	1	1	0	1	1	0	0
3722	2014	1	1	1	1	1	1	1	0	1	1	1	1	0	1
3728	2014	1	1	0	1	1	1	1	1	1	1	0	1	0	0
3735	2015	1	1	1	0	0	0	1	1	1	0	0	1	0	0
3739	2014	1	1	1	1	1	1	1	1	1	1	1	1	0	0
3741	2015	1	1	1	1	0	0	1	1	1	1	0	1	0	0
3743	2015	1	0	0	0	1	1	0	1	1	0	0	1	0	0
3744	2013	1	1	1	1	0	1	1	1	1	1	1	1	0	0
3748	2014	1	1	1	1	0	1	1	0	1	1	0	1	0	0
3752	2015	1	1	1	1	0	1	1	0	1	0	0	1	0	0
3761	2015	1	1	1	0	0	0	1	0	1	0	0	1	0	0
3765	2015	1	1	1	1	0	0	1	1	1	0	1	1	0	0
3780	2014	1	1	1	1	0	1	1	0	1	0	1	1	0	0
3786	2014	1	1	1	1	0	1	1	0	1	0	0	1	0	0
3789	2014	1	1	1	1	0	1	1	0	1	1	0	1	0	0
3811	2014	1	1	1	0	0	1	1	1	1	1	1	1	0	0
3813	2014	1	1	1	0	0	1	1	1	1	0	0	1	0	0
3819	2015	1	1	1	1	0	1	1	1	1	0	0	1	0	0
3821	2014	1	1	1	1	0	0	1	1	1	1	0	1	0	0
3827	2014	1	1	1	1	1	1	1	1	1	1	1	1	0	0
3828	2014	1	1	1	0	0	1	1	1	1	0	1	1	0	0
3833	2013	1	1	1	1	1	0	1	0	1	1	0	1	0	0
3850	2014	1	1	0	0	1	1	1	1	1	0	0	1	0	0
3852	2014	1	1	1	1	1	1	1	1	1	0	0	1	0	0
3858	2013	1	1	1	0	0	1	0	0	1	0	0	1	0	0
3865	2013	1	1	1	1	1	1	1	0	1	1	0	1	0	0
3877	2013	0	1	1	0	1	1	1	1	1	1	1	1	0	0
3893	2013	1	1	1	0	1	1	1	0	1	1	0	1	0	0
3894	2013	1	1	1	0	0	1	1	0	1	1	0	1	0	0
3908	2013	1	1	1	1	1	1	1	1	1	0	0	1	0	0
3916	2013	1	1	1	0	0	1	1	0	1	0	0	1	0	0
3921	2012	0	1	1	0	1	1	1	1	1	1	1	0	0	0
3928	2012	0	0	1	1	1	1	1	1	1	1	1	0	0	0
3931	2012	1	1	0	0	1	1	1	0	1	0	0	1	0	0
3937	2012	1	1	1	1	0	1	1	0	1	1	1	1	0	0
3939	2012	1	1	1	1	0	1	1	0	1	0	0	1	0	0
3940	2012	1	1	1	1	1	1	1	0	1	1	0	1	0	0
3944	2012	1	1	1	0	0	1	1	0	1	0	1	1	0	0
3945	2012	1	1	1	1	0	1	1	0	1	0	0	1	0	0
3951	2012	1	1	1	1	1	1	1	0	1	1	0	1	0	0
3966	2012	1	1	1	1	0	1	1	1	1	0	1	0	0	0
3978	2011	1	1	1	1	0	1	1	0	1	1	1	1	0	0
3983	2011	1	1	1	1	0	0	1	1	1	1	1	1	0	0
3998	2011	1	1	1	1	0	1	1	0	1	0	1	0	0	0
4001	2011	0	1	1	1	0	1	0	0	1	1	1	1	1	0
4005	2011	1	1	1	1	0	1	1	0	1	0	1	1	0	0
4010	2011	1	1	1	0	0	1	1	0	1	0	0	0	0	0
4022	2014	1	1	1	1	0	0	1	0	1	0	0	1	0	0
4087	2013	1	1	1	1	0	0	1	1	1	0	0	1	0	0
4097	2014	1	1	1	0	1	1	1	1	1	0	1	1	0	0
每个条目总分		512	512	429	360	160	415	504	258	524	334	187	490	12	3
